# Supplementary material for: CD14 and Complement Crosstalk and Largely Mediate the Transcriptional Response to Escherichia coli in Human Whole Blood as Revealed by DNA Microarray
Source: PLoS One. 2015 Feb 23;10(2):e0117261. doi: 10.1371/journal.pone.0117261 (PMC4338229; doi:10.1371/journal.pone.0117261)
Supplement: S1 File — (XLSX) [file pone.0117261.s007.xlsx]

## Sheet: IAE - I
Transcript.ID	Gene.Symbol	gene_assignment
7897620	PGD	NM_002631 // PGD // phosphogluconate dehydrogenase // 1p36.3-p36.13 // 5226 ///
7910387	RHOU	NM_021205 // RHOU // ras homolog gene family. member U // 1q42.11-q42.3 // 58480
7916862	GPR177	NM_024911 // GPR177 // G protein-coupled receptor 177 // 1p31.3 // 79971 /// NM_
7921713	F11R	NM_016946 // F11R // F11 receptor // 1q21.2-q21.3 // 50848 /// NM_001113205 // T
7926037	PFKFB3	NM_004566 // PFKFB3 // 6-phosphofructo-2-kinase/fructose-2.6-biphosphatase 3 //
7926900	MAP3K8	NM_005204 // MAP3K8 // mitogen-activated protein kinase kinase kinase 8 // 10p11
7930498	ACSL5	NM_016234 // ACSL5 // acyl-CoA synthetase long-chain family member 5 // 10q25.1-
7934185	C10orf54	NM_022153 // C10orf54 // chromosome 10 open reading frame 54 // 10q22.1 // 64115
7934916	CH25H	NM_003956 // CH25H // cholesterol 25-hydroxylase // 10q23 // 9023 /// ENST000003
7936529	KIAA1598	NM_001127211 // KIAA1598 // KIAA1598 // 10q25.3 // 57698 /// NM_018330 // KIAA15
7938702	DKFZp686O24166	NR_026750 // DKFZp686O24166 // hypothetical protein DKFZp686O24166 // 11p15.1 //
7939341	CD44	NM_000610 // CD44 // CD44 molecule (Indian blood group) // 11p13 // 960 /// NM_0
7939839	PTPRJ	NM_002843 // PTPRJ // protein tyrosine phosphatase. receptor type. J // 11p11.2
7942381	ATG16L2	NM_033388 // ATG16L2 // ATG16 autophagy related 16-like 2 (S. cerevisiae) // 11q
7944493	CBL	NM_005188 // CBL // Cas-Br-M (murine) ecotropic retroviral transforming sequence
7948229	SLC43A3	NM_017611 // SLC43A3 // solute carrier family 43. member 3 // 11q11 // 29015 ///
7950473	ARRB1	NM_004041 // ARRB1 // arrestin. beta 1 // 11q13 // 408 /// NM_020251 // ARRB1 //
7950731	PRCP	NM_199418 // PRCP // prolylcarboxypeptidase (angiotensinase C) // 11q14 // 5547
7951140	UNQ6228	AY358248 // UNQ6228 // hypothetical LOC100131541 // 11q21 // 100131541
7952022	AMICA1	NM_001098526 // AMICA1 // adhesion molecule. interacts with CXADR antigen 1 // 1
7954511	STK38L	NM_015000 // STK38L // serine/threonine kinase 38 like // 12p11.23 // 23012 ///
7956287	NAB2	NM_005967 // NAB2 // NGFI-A binding protein 2 (EGR1 binding protein 2) // 12q13.
7963046	TUBA1B	NM_006082 // TUBA1B // tubulin. alpha 1b // 12q13.12 // 10376 /// ENST0000033602
7963092	FMNL3	NM_175736 // FMNL3 // formin-like 3 // 12q13.12 // 91010 /// NM_198900 // FMNL3
7964021	RNF41	NM_194358 // RNF41 // ring finger protein 41 // 12q13.2-q13.3 // 10193 /// NM_00
7965359	ATP2B1	NM_001001323 // ATP2B1 // ATPase. Ca++ transporting. plasma membrane 1 // 12q21.
7965627	LTA4H	NM_000895 // LTA4H // leukotriene A4 hydrolase // 12q22 // 4048 /// ENST00000228
7969482	IRG1	ENST00000377462 // IRG1 // immunoresponsive 1 homolog (mouse) // 13q22.3 // 7302
7970763	FLT1	NM_002019 // FLT1 // fms-related tyrosine kinase 1 (vascular endothelial growth
7973158	FLJ10357	NM_018071 // FLJ10357 // hypothetical protein FLJ10357 // 14q11.2 // 55701 /// E
7973936	PSMA6	NM_002791 // PSMA6 // proteasome (prosome. macropain) subunit. alpha type. 6 //
7981142	CLMN	NM_024734 // CLMN // calmin (calponin-like. transmembrane) // 14q32.13 // 79789
7983478	C15orf48	NM_032413 // C15orf48 // chromosome 15 open reading frame 48 // 15q21.1 // 84419
7985099	PSTPIP1	NM_003978 // PSTPIP1 // proline-serine-threonine phosphatase interacting protein
7985767	AEN	NM_022767 // AEN // apoptosis enhancing nuclease // 15q26.1 // 64782 /// ENST000
7990757	CTSH	NM_004390 // CTSH // cathepsin H // 15q24-q25 // 1512 /// NM_148979 // CTSH // c
7992789	TNFRSF12A	NM_016639 // TNFRSF12A // tumor necrosis factor receptor superfamily. member 12A
7995976	CPNE2	NM_152727 // CPNE2 // copine II // 16q13 // 221184 /// ENST00000290776 // CPNE2
7997662	KIAA0513	NM_014732 // KIAA0513 // KIAA0513 // 16q24.1 // 9764 /// ENST00000258180 // KIAA
7998637	SEPX1	NM_016332 // SEPX1 // selenoprotein X. 1 // 16p13.3 // 51734 /// ENST00000361871
8001030	PYCARD	NM_013258 // PYCARD // PYD and CARD domain containing // 16p12-p11.2 // 29108 //
8006453	CCL8	NM_005623 // CCL8 // chemokine (C-C motif) ligand 8 // 17q11.2 // 6355 /// ENST0
8012013	CLEC10A	NM_182906 // CLEC10A // C-type lectin domain family 10. member A // 17p13.1 // 1
8012110	GABARAP	NM_007278 // GABARAP // GABA(A) receptor-associated protein // 17p13.1 // 11337
8014063	EVI2B	NM_006495 // EVI2B // ecotropic viral integration site 2B // 17q11.2 // 2124 ///
8017096	NA	---
8017098	NA	---
8017212	USP32	NM_032582 // USP32 // ubiquitin specific peptidase 32 // 17q23.1-q23.2 // 84669
8018558	ACOX1	NM_004035 // ACOX1 // acyl-Coenzyme A oxidase 1. palmitoyl // 17q24-q25|17q25.1
8018864	SOCS3	NM_003955 // SOCS3 // suppressor of cytokine signaling 3 // 17q25.3 // 9021 ///
8021635	SERPINB2	NM_001143818 // SERPINB2 // serpin peptidase inhibitor. clade B (ovalbumin). mem
8024391	DOT1L	NM_032482 // DOT1L // DOT1-like. histone H3 methyltransferase (S. cerevisiae) //
8034202	RAB3D	NM_004283 // RAB3D // RAB3D. member RAS oncogene family // 19p13.2 // 9545 /// E
8048864	CCL20	NM_004591 // CCL20 // chemokine (C-C motif) ligand 20 // 2q33-q37 // 6364 /// NM
8051814	ZFP36L2	NM_006887 // ZFP36L2 // zinc finger protein 36. C3H type-like 2 // 2p22.3-p21 //
8054712	IL1A	NM_000575 // IL1A // interleukin 1. alpha // 2q14 // 3552 /// ENST00000263339 //
8063028	DNTTIP1	NM_052951 // DNTTIP1 // deoxynucleotidyltransferase. terminal. interacting prote
8063386	CEBPB	NM_005194 // CEBPB // CCAAT/enhancer binding protein (C/EBP). beta // 20q13.1 //
8066822	SULF2	NM_018837 // SULF2 // sulfatase 2 // 20q12-q13.2 // 55959 /// NM_198596 // SULF2
8076515	ARFGAP3	NM_014570 // ARFGAP3 // ADP-ribosylation factor GTPase activating protein 3 // 2
8076690	C22orf9	NM_001009880 // C22orf9 // chromosome 22 open reading frame 9 // 22q13.31 // 233
8076998	PLXNB2	NM_012401 // PLXNB2 // plexin B2 // 22q13.33 // 23654 /// ENST00000449103 // PLX
8077786	IRAK2	NM_001570 // IRAK2 // interleukin-1 receptor-associated kinase 2 // 3p25.3 // 36
8077899	PPARG	NM_138712 // PPARG // peroxisome proliferator-activated receptor gamma // 3p25 /
8079392	CCR2	NM_001123396 // CCR2 // chemokine (C-C motif) receptor 2 // 3p21.31 // 729230 //
8079407	CCRL2	NM_003965 // CCRL2 // chemokine (C-C motif) receptor-like 2 // 3p21 // 9034 ///
8080938	MITF	NM_198159 // MITF // microphthalmia-associated transcription factor // 3p14.2-p1
8081880	ADPRH	NM_001125 // ADPRH // ADP-ribosylarginine hydrolase // 3q13.31-q13.33 // 141 ///
8083933	NA	---
8086517	CDCP1	NM_022842 // CDCP1 // CUB domain containing protein 1 // 3p21.31 // 64866 /// NM
8092849	ATP13A3	NM_024524 // ATP13A3 // ATPase type 13A3 // 3q29 // 79572 /// ENST00000439040 //
8093294	CCR2	NM_001123041 // CCR2 // chemokine (C-C motif) receptor 2 // 3p21.31 // 729230 //
8093304	CCRL2	NM_003965 // CCRL2 // chemokine (C-C motif) receptor-like 2 // 3p21 // 9034 ///
8096301	SPP1	NM_001040058 // SPP1 // secreted phosphoprotein 1 // 4q21-q25 // 6696 /// NM_000
8098103	FNIP2	NM_020840 // FNIP2 // folliculin interacting protein 2 // 4q32.1 // 57600 /// EN
8099326	SLC2A9	NM_020041 // SLC2A9 // solute carrier family 2 (facilitated glucose transporter)
8100125	NA	---
8101701	PPM1K	NM_152542 // PPM1K // protein phosphatase 1K (PP2C domain containing) // 4q22.1
8102619	ANXA5	NM_001154 // ANXA5 // annexin A5 // 4q26-q28|4q28-q32 // 308 /// ENST00000296511
8103601	DDX60L	NM_001012967 // DDX60L // DEAD (Asp-Glu-Ala-Asp) box polypeptide 60-like // 4q32
8112274	ELOVL7	NM_024930 // ELOVL7 // ELOVL family member 7. elongation of long chain fatty aci
8114572	HBEGF	NM_001945 // HBEGF // heparin-binding EGF-like growth factor // 5q23 // 1839 ///
8115734	LCP2	NM_005565 // LCP2 // lymphocyte cytosolic protein 2 (SH2 domain containing leuko
8116921	EDN1	NM_001955 // EDN1 // endothelin 1 // 6p24.1 // 1906 /// ENST00000379375 // EDN1
8118345	CFB	NM_001710 // CFB // complement factor B // 6p21.3 // 629 /// BC004143 // CFB //
8120552	FAM135A	NM_001105531 // FAM135A // family with sequence similarity 135. member A // 6q12
8122986	SNX9	NM_016224 // SNX9 // sorting nexin 9 // 6q25.1-q26 // 51429 /// ENST00000392185
8124088	KIF13A	NM_022113 // KIF13A // kinesin family member 13A // 6p23 // 63971 /// NM_0011055
8124798	KIAA1949	NM_133471 // KIAA1949 // KIAA1949 // 6p21.3 // 170954 /// NM_001134870 // KIAA19
8125530	HLA-DMB	NM_002118 // HLA-DMB // major histocompatibility complex. class II. DM beta // 6
8129861	IFNGR1	NM_000416 // IFNGR1 // interferon gamma receptor 1 // 6q23.3 // 3459 /// ENST000
8131996	CREB5	NM_182898 // CREB5 // cAMP responsive element binding protein 5 // 7p15.1 // 958
8136940	FAM115C	NM_001130025 // FAM115C // family with sequence similarity 115. member C // 7q35
8137526	INSIG1	NM_005542 // INSIG1 // insulin induced gene 1 // 7q36 // 3638 /// NM_198337 // I
8145244	TNFRSF10C	NM_003841 // TNFRSF10C // tumor necrosis factor receptor superfamily. member 10c
8152976	TMEM71	NM_144649 // TMEM71 // transmembrane protein 71 // 8q24.22 // 137835 /// NM_0011
8156321	SYK	NM_003177 // SYK // spleen tyrosine kinase // 9q22 // 6850 /// NM_001135052 // S
8156848	NR4A3	NM_173198 // NR4A3 // nuclear receptor subfamily 4. group A. member 3 // 9q22 //
8156897	C9orf30	BC008993 // C9orf30 // chromosome 9 open reading frame 30 // 9q31.1 // 91283 ///
8158446	NUP188	NM_015354 // NUP188 // nucleoporin 188kDa // 9q34.11 // 23511 /// ENST0000037257
8158560	TOR1B	NM_014506 // TOR1B // torsin family 1. member B (torsin B) // 9q34 // 27348 ///
8162940	ABCA1	NM_005502 // ABCA1 // ATP-binding cassette. sub-family A (ABC1). member 1 // 9q3
8166140	MOSPD2	NM_152581 // MOSPD2 // motile sperm domain containing 2 // Xp22.2 // 158747 ///
8166999	CHST7	NM_019886 // CHST7 // carbohydrate (N-acetylglucosamine 6-O) sulfotransferase 7
8172266	NA	---
8172270	NA	---
8174051	BTK	NM_000061 // BTK // Bruton agammaglobulinemia tyrosine kinase // Xq21.33-q22 //
8178115	CFB	NM_001710 // CFB // complement factor B // 6p21.3 // 629 /// BC004143 // CFB //
8179351	CFB	NM_001710 // CFB // complement factor B // 6p21.3 // 629 /// AF349679 // CFB //
8180078	HLA-DMB	NM_002118 // HLA-DMB // major histocompatibility complex. class II. DM beta // 6
